# Supplementary material for: Systematics and Phylogenetic Interrelationships of the Enigmatic Late Jurassic Shark Protospinax annectans Woodward, 1918 with Comments on the Shark–Ray Sister Group Relationship
Source: Diversity (Basel). Author manuscript; Available in PMC 2023 Mar 21. (PMC7614347; doi:10.3390/d15030311)
Supplement: PAUP script [file EMS171120-supplement-PAUP_script.txt]

###PARSIMONY ANALYSIS

cd /Users/patrickjambura/Desktop/Protospinax_Phylogeny_M1-Pro/Submission/PAUP/;

log file = log_PAUP_MP.log;

execute matrix_protospinax.nex;

Set maxtrees=1000 increase=auto criterion = parsimony;

Pset Collapse=MinBrlen;

hsearch swap = TBR adds = random nreps = 10000 timelimit = 7200;

savetrees file = MP.nex format = nexus;

contree / treefile=MP_con.tree root=outgroup;

lscores (all) / sorttrees = yes;

describeTrees / brLens=yes mprSets apoList;


###MAXIMUM-LIKLIHOOD ANALYSIS

cd /Users/patrickjambura/Desktop/Protospinax_Phylogeny_M1-Pro/Submission/PAUP/;

log file = log_PAUP_ML.log;

lset nthreads=2;

execute matrix_protospinax.nex;

Set maxtrees=1000 increase=auto criterion = likelihood;

Lset rates = gamma shape = estimate;

hsearch swap = TBR adds = random nreps = 10000;

savetrees file = ML.nex format = nexus;

lscores (all) / sorttrees = yes;

describeTrees / brLens=yes mprSets apoList;
