# Supplementary material for: Systematics and Phylogenetic Interrelationships of the Enigmatic Late Jurassic Shark Protospinax annectans Woodward, 1918 with Comments on the Shark–Ray Sister Group Relationship
Source: Diversity (Basel). Author manuscript; Available in PMC 2023 Mar 21. (PMC7614347; doi:10.3390/d15030311)
Supplement: TNT script [file EMS171120-supplement-TNT_script.txt]

###Constrained Analysis with "conservative" molecular backbone (Line 3-131)

cdir /Users/patrickjambura/Desktop/Protospinax_Phylogeny_M1-Pro/Submission/TNT/


log log_protospinax-backbone_stein-relaxed.log;
mxram 7000;

procedure matrix_protospinax.tnt;

FORCE
+ [Chlamydoselachus Notorynchus Hexanchus Heptranchias Echinorhinus Squatina Squalus Deania Mollisquama Dalatias Oxynotus Zameus Etmopterus Pliotrema Pristiophorus Heterodontus Ginglymostoma Hemiscyllium Scyliorhinus Mustelus Hemipristis Rhizoprinodon Carcharhinus Sphyrna Pseudocarcharias Isurus Carcharodon Raja Bathyraja Torpedo Hypnos Pristis Rhynchobatus Rhina Rhinobatos Gymnura Mobula Platyrhina Platyrhinoidis Hexatrygon Rhinoptera]

+ [Chlamydoselachus Notorynchus Hexanchus Heptranchias Echinorhinus Squatina Squalus Deania Mollisquama Dalatias Oxynotus Zameus Etmopterus Pliotrema Pristiophorus Heterodontus Ginglymostoma Hemiscyllium Scyliorhinus Mustelus Hemipristis Rhizoprinodon Carcharhinus Sphyrna Pseudocarcharias Isurus Carcharodon]

+ [Chlamydoselachus Notorynchus Hexanchus Heptranchias Echinorhinus Squatina Squalus Deania Mollisquama Dalatias Oxynotus Zameus Etmopterus Pliotrema Pristiophorus]

+ [Heterodontus Ginglymostoma Hemiscyllium Scyliorhinus Mustelus Hemipristis Rhizoprinodon Carcharhinus Sphyrna Pseudocarcharias Isurus Carcharodon]

+ [Hexanchus Heptranchias Notorynchus Chlamydoselachus]

+ [Squatina Pliotrema Pristiophorus Echinorhinus Squalus Deania Mollisquama Dalatias Oxynotus Zameus Etmopterus]

+ [Squatina Pliotrema Pristiophorus Echinorhinus]

+ [Pliotrema Pristiophorus]

+ [Squatina Echinorhinus]

+ [Squalus Deania Mollisquama Dalatias Oxynotus Zameus Etmopterus]

+ [Squalus Mollisquama Dalatias Oxynotus Zameus Etmopterus]

+ [Oxynotus Zameus]

+ [Etmopterus Squalus Mollisquama Dalatias] 

+ [Squalus Mollisquama Dalatias] 

+ [Mollisquama Dalatias] 

+ [Ginglymostoma Hemiscyllium Scyliorhinus Mustelus Hemipristis Rhizoprinodon Carcharhinus Sphyrna Pseudocarcharias Isurus Carcharodon]

+ [Ginglymostoma Hemiscyllium ]

+ [Ginglymostoma Hemiscyllium]

+ [Scyliorhinus Mustelus Hemipristis Rhizoprinodon Carcharhinus Sphyrna Pseudocarcharias Isurus Carcharodon]

+ [Scyliorhinus Mustelus Hemipristis Rhizoprinodon Carcharhinus Sphyrna]

+ [Mustelus Hemipristis Rhizoprinodon Carcharhinus Sphyrna]

+ [Hemipristis Rhizoprinodon Carcharhinus Sphyrna]

+ [Rhizoprinodon Carcharhinus Sphyrna]

+ [Pseudocarcharias Isurus Carcharodon]

+ [Isurus Carcharodon]

+ [Raja Bathyraja Torpedo Hypnos Pristis Rhynchobatus Rhina Rhinobatos Gymnura Rhinoptera Mobula Platyrhina Platyrhinoidis Hexatrygon Rhinoptera]

+ [Raja Bathyraja]

+ [Torpedo Hypnos Pristis Rhynchobatus Rhina Rhinobatos Gymnura Rhinoptera Mobula Platyrhina Platyrhinoidis Hexatrygon Rhinoptera]

+ [Torpedo Hypnos Platyrhinoidis Platyrhina]

+ [Torpedo Hypnos]

+ [Platyrhinoidis Platyrhina]

+ [Pristis Rhynchobatus Rhina Rhinobatos Gymnura Rhinoptera Mobula Hexatrygon Rhinoptera]

+ [Gymnura Rhinoptera Mobula Hexatrygon]

+ [Gymnura Rhinoptera Mobula]

+ [Rhinoptera Mobula]

+ [Pristis Rhynchobatus Rhina Rhinobatos]

+ [Pristis Rhynchobatus Rhina]

+ [Rhynchobatus Rhina]

>N fPseudorhina fProtospinax fSpathobatis fBelemnobatis fKimmerobatis Echinorhinus Rhizoprinodon;


constrain =;


hold 700000;
taxname= ;
mult= tbr replic 10000 hold 10; 
tsave *trees_protospinax_backbone_stein-relaxed.tre;
save;
tsave/;
apo [;

tsave *strict_consensus_protospinax_backbone_stein-relaxed.tnt;
nelsen*;
tplot;
save/;
tsave/;

procedure STATS.RUN;


RESAMPLE boot from 18 replications 1000 frequency nogc;


proc /;
;

tsave *mjt_consensus_protospinax_backbone_stein-relaxed.tnt;
majority*;
tplot;
save/;
tsave/;

tsave *strict_consensus_protospinax_backbone_stein-relaxed.tnt;
nelsen*;
tplot;
save/;
tsave/;

RESAMPLE boot from 18 replications 1000 frequency nogc;

RESAMPLE jak from 18 replications 1000 frequency nogc;


######Constrained Analysis with fully enforced molecular backbone (Line 136-263)

cdir /Users/patrickjambura/Desktop/Protospinax_Phylogeny/FINAL/TNT


log log_protospinax-backbone_stein.log;
mxram 7000;

procedure matrix_protospinax.tnt;

FORCE
+ [Chlamydoselachus Notorynchus Hexanchus Heptranchias Echinorhinus Squatina Squalus Deania Mollisquama Dalatias Oxynotus Zameus Etmopterus Pliotrema Pristiophorus Heterodontus Ginglymostoma Hemiscyllium Scyliorhinus Mustelus Hemipristis Rhizoprinodon Carcharhinus Sphyrna Pseudocarcharias Isurus Carcharodon Raja Bathyraja Torpedo Hypnos Pristis Rhynchobatus Rhina Rhinobatos Gymnura Mobula Platyrhina Platyrhinoidis Hexatrygon Rhinoptera]

+ [Chlamydoselachus Notorynchus Hexanchus Heptranchias Echinorhinus Squatina Squalus Deania Mollisquama Dalatias Oxynotus Zameus Etmopterus Pliotrema Pristiophorus Heterodontus Ginglymostoma Hemiscyllium Scyliorhinus Mustelus Hemipristis Rhizoprinodon Carcharhinus Sphyrna Pseudocarcharias Isurus Carcharodon]

+ [Chlamydoselachus Notorynchus Hexanchus Heptranchias Echinorhinus Squatina Squalus Deania Mollisquama Dalatias Oxynotus Zameus Etmopterus Pliotrema Pristiophorus]

+ [Heterodontus Ginglymostoma Hemiscyllium Scyliorhinus Mustelus Hemipristis Rhizoprinodon Carcharhinus Sphyrna Pseudocarcharias Isurus Carcharodon]

+ [Hexanchus Heptranchias Notorynchus Chlamydoselachus]

+ [Squatina Pliotrema Pristiophorus Echinorhinus Squalus Deania Mollisquama Dalatias Oxynotus Zameus Etmopterus]

+ [Squatina Pliotrema Pristiophorus Echinorhinus]

+ [Pliotrema Pristiophorus]

+ [Squatina Echinorhinus]

+ [Squalus Deania Mollisquama Dalatias Oxynotus Zameus Etmopterus]

+ [Squalus Mollisquama Dalatias Oxynotus Zameus Etmopterus]

+ [Oxynotus Zameus]

+ [Etmopterus Squalus Mollisquama Dalatias] 

+ [Squalus Mollisquama Dalatias] 

+ [Mollisquama Dalatias] 

+ [Ginglymostoma Hemiscyllium Scyliorhinus Mustelus Hemipristis Rhizoprinodon Carcharhinus Sphyrna Pseudocarcharias Isurus Carcharodon]

+ [Ginglymostoma Hemiscyllium]

+ [Scyliorhinus Mustelus Hemipristis Rhizoprinodon Carcharhinus Sphyrna Pseudocarcharias Isurus Carcharodon]

+ [Scyliorhinus Mustelus Hemipristis Rhizoprinodon Carcharhinus Sphyrna]

+ [Mustelus Hemipristis Rhizoprinodon Carcharhinus Sphyrna]

+ [Hemipristis Rhizoprinodon Carcharhinus Sphyrna]

+ [Rhizoprinodon Carcharhinus Sphyrna]

+ [Pseudocarcharias Isurus Carcharodon]

+ [Isurus Carcharodon]

+ [Raja Bathyraja Torpedo Hypnos Pristis Rhynchobatus Rhina Rhinobatos Gymnura Rhinoptera Mobula Platyrhina Platyrhinoidis Hexatrygon Rhinoptera]

+ [Raja Bathyraja]

+ [Torpedo Hypnos Pristis Rhynchobatus Rhina Rhinobatos Gymnura Rhinoptera Mobula Platyrhina Platyrhinoidis Hexatrygon Rhinoptera]

+ [Torpedo Hypnos Platyrhinoidis Platyrhina]

+ [Torpedo Hypnos]

+ [Platyrhinoidis Platyrhina]

+ [Pristis Rhynchobatus Rhina Rhinobatos Gymnura Rhinoptera Mobula Hexatrygon Rhinoptera]

+ [Gymnura Rhinoptera Mobula Hexatrygon]

+ [Gymnura Rhinoptera Mobula]

+ [Rhinoptera Mobula]

+ [Pristis Rhynchobatus Rhina Rhinobatos]

+ [Pristis Rhynchobatus Rhina]

+ [Rhynchobatus Rhina]

>N fPseudorhina fProtospinax fSpathobatis fBelemnobatis fKimmerobatis;


constrain =;


hold 700000;
taxname= ;
mult= tbr replic 10000 hold 10;  
tsave *trees_protospinax_backbone_stein.tre;
save;
tsave/;
apo [;

tsave *mjt_consensus_protospinax_backbone_stein.tnt;
majority*;
tplot;
save/;
tsave/;

procedure STATS.RUN;

RESAMPLE boot from 12 replications 1000 frequency nogc;

proc /;
;

tsave *strict_consensus_protospinax_backbone_stein.tnt;
nelsen*;
tplot;
save/;
tsave/;

tsave *mjt_consensus_protospinax_backbone_stein.tnt;
majority*;
tplot;
save/;
tsave/;


RESAMPLE boot from 12 replications 1000 frequency nogc;

RESAMPLE jak from 12 replications 1000 frequency nogc;


###Unconstrained Parsimony Analysis (268-312)
cdir /Users/patrickjambura/Desktop/Protospinax_Phylogeny/FINAL/TNT/

log log_protospinax-morphology.log;
mxram 7000;

procedure matrix_protospinax.tnt;

hold 700000;
taxname= ;
mult= tbr replic 10000 hold 10;  
tsave *trees_protospinax_morphology.tre;
save;
tsave/;
apo [;

tsave *strict_consensus_protospinax_morphology.tnt;
nelsen*;
tplot;
save/;
tsave/;

procedure STATS.RUN;

RESAMPLE boot from 12 replications 1000 frequency nogc;

proc /;
;

tsave *strict_consensus_protospinax_backbone_stein.tnt;
nelsen*;
tplot;
save/;
tsave/;

tsave *mjt_consensus_protospinax_backbone_stein.tnt;
majority*;
tplot;
save/;
tsave/;


RESAMPLE boot from 12 replications 1000 frequency nogc;

RESAMPLE jak from 12 replications 1000 frequency nogc;
